# Supplementary material for: Identification of suitable reference genes for normalization of reverse transcription quantitative real-time PCR (RT-qPCR) in the fibrotic phase of the bleomycin mouse model of pulmonary fibrosis
Source: PLoS One. 2022 Oct 17;17(10):e0276215. doi: 10.1371/journal.pone.0276215 (PMC9576074; doi:10.1371/journal.pone.0276215)
Supplement: S1 Table — Cq values and plots of standard curves used for determination of primer efficiency, raw Cq values for all samples, efficiency-corrected Cq values and relative quantities, datafile used for NormFinder analysis, and individual values behind the graphs and results. (XLSX) [file pone.0276215.s001.xlsx]

## Sheet: Primer efficiency
			Cq values
standard concentration	log standard concentration for plots	replicate	Gapdh	Actb	Hprt1	Polr2a	Ppia	Tbp	B2m	Gusb	Col1a1	mTnf	Rn18s	Sdha			log standard concentration
0.2	-0.69897	1	21.08	18.83	23.65	23.7	19.75	25.61	18.02	26.32	21.17	21.54	12.14	23.31			-0.69897
0.2	-0.69897	2	21.07	18.81	23.52	23.43	19.93	26.09	17.56	26.06	21.14	21.03	12.57	23.2			-1.39794
0.2	-0.69897	3	21.09	18.81	23.52	23.59	19.94	26.14	17.88	26.61	21.12	21.54	12.46	23.15			-2.09691
0.04	-1.39794	1	23.28	21.18	25.76	26.21	22.29	28.19	20.1	29.05	23.47	24.02	14.77	25.87			-2.79588
0.04	-1.39794	2	23.37	21.18	25.54	26.31	22.28	28.39	20.03	29.01	23.53	24.2	14.77	26.03
0.04	-1.39794	3	23.35	21.23	25.61	26.22	22.33	28.22	20.03	28.81	23.52	24.25	14.79	25.84
0.008	-2.09691	1	26.16	23.66	28.4	28.65	24.59	31.08	22.68	31.15	26.05	26.52	17.12	28.38		averages	Gapdh	Actb	Hprt1	Polr2a	Ppia	Tbp	B2m	Gusb	Col1a1	mTnf	Rn18s	Sdha
0.008	-2.09691	2	26.01	23.62	28.23	28.82	24.74	30.76	22.72	31.61	26	26.58	17.25	28.14		0.2	21.08	18.8167	23.5633	23.5733	19.8733	25.9467	17.82	26.33	21.1433	21.37	12.39	23.22
0.008	-2.09691	3	26.03	23.63	28.47	28.76	24.49	31.42	22.78	31.69	26.02	26.46	17.31	28.42		0.04	23.3333	21.1967	25.6367	26.2467	22.3	28.2667	20.0533	28.9567	23.5067	24.1567	14.7767	25.9133
0.0016	-2.79588	1	28.45	26.08	30.92	31.15	27	33.33	25.27	33.45	28.68	29.21	19.76	30.6		0.008	26.0667	23.6367	28.3667	28.7433	24.6067	31.0867	22.7267	31.4833	26.0233	26.52	17.2267	28.3133
0.0016	-2.79588	2	28.46	26.21	31.18	30.61	27.08	33.58	25.27	34.1	28.21	29.21	19.52	31.05		0.0016	28.4467	26.2067	30.8167	31.0233	27.0767	33.6133	25.32	34.03	28.4567	29.14	19.6433	30.7867
0.0016	-2.79588	3	28.43	26.33	30.35	31.31	27.15	33.93	25.42	34.54	28.48	29	19.65	30.71		slope	-3.55285	-3.5209	-3.50373	-3.55475	-3.4217	-3.69401	-3.60149	-3.66635	-3.49896	-3.67302	-3.46367	-3.591
																Efficiency	91.1897	92.3175	92.9347	91.1232	95.9983	86.5128	89.5234	87.392	93.1076	87.1782	94.4067	89.8778

## Sheet: Raw Cq values
	Actb								B2m								Col1a1								Gapdh								Gusb								Hprt								Rn18s
	sample	replicate	treatment	Cq for each replicate	average Cq for sample	Cq standard deviation			sample	replicate	treatment	Cq for each replicate	average Cq for sample	Cq standard deviation			sample	replicate	treatment	Cq for each replicate	average Cq for sample	Cq standard deviation			sample	replicate	treatment	Cq for each replicate	average Cq for sample	Cq standard deviation			sample	replicate	treatment	Cq for each replicate	average Cq for sample	Cq standard deviation			sample	replicate	treatment	Cq for each replicate	average Cq for sample	Cq standard deviation			sample
	1	1	Untreated	19.31	19.39	0.078			1	1	Untreated	18.68	18.72	0.559			1	1	Untreated	23.61	22.57	1.024			1	1	Untreated	21.32	21.32	0.228			1	1	Untreated	25.89	26.01	0.329			1	1	Untreated	24.07	23.54	0.598			1
	1	2	Untreated	19.4	19.39	0.078			1	2	Untreated	18.17	18.72	0.559			1	2	Untreated	22.55	22.57	1.024			1	2	Untreated	21.08	21.32	0.228			1	2	Untreated	25.75	26.01	0.329			1	2	Untreated	23.65	23.54	0.598			1
	1	3	Untreated	19.46	19.39	0.078			1	3	Untreated	19.29	18.72	0.559			1	3	Untreated	21.56	22.57	1.024			1	3	Untreated	21.54	21.32	0.228			1	3	Untreated	26.38	26.01	0.329			1	3	Untreated	22.89	23.54	0.598			1
	2	1	Untreated	18.64	18.87	0.319			2	1	Untreated	17.55	17.85	0.547			2	1	Untreated	21.62	21.62	0.026			2	1	Untreated	20.11	19.03	1.001			2	1	Untreated	26.72	26.89	0.156			2	1	Untreated	23.11	22.47	0.666			2
	2	2	Untreated	18.74	18.87	0.319			2	2	Untreated	18.48	17.85	0.547			2	2	Untreated	21.64	21.62	0.026			2	2	Untreated	18.13	19.03	1.001			2	2	Untreated	27.01	26.89	0.156			2	2	Untreated	22.52	22.47	0.666			2
	2	3	Untreated	19.24	18.87	0.319			2	3	Untreated	17.53	17.85	0.547			2	3	Untreated	21.59	21.62	0.026			2	3	Untreated	18.84	19.03	1.001			2	3	Untreated	26.95	26.89	0.156			2	3	Untreated	21.78	22.47	0.666			2
	3	1	Untreated	18.5	18.62	0.306			3	1	Untreated	16.94	17.26	0.277			3	1	Untreated	22.34	22.02	0.992			3	1	Untreated	18.03	19.33	1.182			3	1	Untreated	26.39	26.74	0.346			3	1	Untreated	22.43	23.03	0.605			3
	3	2	Untreated	18.39	18.62	0.306			3	2	Untreated	17.38	17.26	0.277			3	2	Untreated	22.82	22.02	0.992			3	2	Untreated	19.62	19.33	1.182			3	2	Untreated	26.77	26.74	0.346			3	2	Untreated	23.02	23.03	0.605			3
	3	3	Untreated	18.96	18.62	0.306			3	3	Untreated	17.46	17.26	0.277			3	3	Untreated	20.91	22.02	0.992			3	3	Untreated	20.34	19.33	1.182			3	3	Untreated	27.08	26.74	0.346			3	3	Untreated	23.64	23.03	0.605			3
	4	1	Untreated	19.19	19.57	0.375			4	1	Untreated	17.51	17.95	0.724			4	1	Untreated	21.46	22.12	0.723			4	1	Untreated	18.92	19.71	0.684			4	1	Untreated	25.84	26.26	0.366			4	1	Untreated	23.03	23.27	0.217			4
	4	2	Untreated	19.57	19.57	0.375			4	2	Untreated	18.78	17.95	0.724			4	2	Untreated	22.01	22.12	0.723			4	2	Untreated	20.11	19.71	0.684			4	2	Untreated	26.43	26.26	0.366			4	2	Untreated	23.31	23.27	0.217			4
	4	3	Untreated	19.94	19.57	0.375			4	3	Untreated	17.55	17.95	0.724			4	3	Untreated	22.9	22.12	0.723			4	3	Untreated	20.11	19.71	0.684			4	3	Untreated	26.5	26.26	0.366			4	3	Untreated	23.46	23.27	0.217			4
	5	1	Untreated	19.14	19.43	0.262			5	1	Untreated	18.6	19.18	1.288			5	1	Untreated	23.26	21.97	1.348			5	1	Untreated	21.3	21.21	0.254			5	1	Untreated	24.93	25.6	0.669			5	1	Untreated	23.46	22.51	1.008			5
	5	2	Untreated	19.54	19.43	0.262			5	2	Untreated	18.29	19.18	1.288			5	2	Untreated	22.1	21.97	1.348			5	2	Untreated	20.93	21.21	0.254			5	2	Untreated	25.61	25.6	0.669			5	2	Untreated	22.63	22.51	1.008			5
	5	3	Untreated	19.63	19.43	0.262			5	3	Untreated	20.66	19.18	1.288			5	3	Untreated	20.57	21.97	1.348			5	3	Untreated	21.41	21.21	0.254			5	3	Untreated	26.27	25.6	0.669			5	3	Untreated	21.45	22.51	1.008			5
	6	1	Untreated	18.34	18.78	0.377			6	1	Untreated	16.67	17.87	2.026			6	1	Untreated	21.16	21.24	0.074			6	1	Untreated	19.62	19.09	0.669			6	1	Untreated	27.35	27.41	0.104			6	1	Untreated	23.44	22.66	0.679			6
	6	2	Untreated	18.98	18.78	0.377			6	2	Untreated	20.21	17.87	2.026			6	2	Untreated	21.31	21.24	0.074			6	2	Untreated	18.34	19.09	0.669			6	2	Untreated	27.36	27.41	0.104			6	2	Untreated	22.27	22.66	0.679			6
	6	3	Untreated	19.01	18.78	0.377			6	3	Untreated	16.74	17.87	2.026			6	3	Untreated	21.26	21.24	0.074			6	3	Untreated	19.32	19.09	0.669			6	3	Untreated	27.53	27.41	0.104			6	3	Untreated	22.25	22.66	0.679			6
	7	1	Untreated	20.77	21.16	0.359			7	1	Untreated	20.32	20.53	0.185			7	1	Untreated	24.77	24.43	0.919			7	1	Untreated	20.17	20.97	0.773			7	1	Untreated	28.45	28.99	0.484			7	1	Untreated	24.21	25.12	0.853			7
	7	2	Untreated	21.22	21.16	0.359			7	2	Untreated	20.66	20.53	0.185			7	2	Untreated	25.14	24.43	0.919			7	2	Untreated	21.02	20.97	0.773			7	2	Untreated	29.11	28.99	0.484			7	2	Untreated	25.25	25.12	0.853			7
	7	3	Untreated	21.48	21.16	0.359			7	3	Untreated	20.61	20.53	0.185			7	3	Untreated	23.4	24.43	0.919			7	3	Untreated	21.72	20.97	0.773			7	3	Untreated	29.4	28.99	0.484			7	3	Untreated	25.9	25.12	0.853			7
	8	1	Untreated	19.05	19.52	0.445			8	1	Untreated	17.25	17.86	0.799			8	1	Untreated	22.15	22.45	0.296			8	1	Untreated	18.99	19.57	0.559			8	1	Untreated	26.15	26.8	0.601			8	1	Untreated	22.3	22.98	0.659			8
	8	2	Untreated	19.58	19.52	0.445			8	2	Untreated	18.76	17.86	0.799			8	2	Untreated	22.48	22.45	0.296			8	2	Untreated	19.63	19.57	0.559			8	2	Untreated	26.92	26.8	0.601			8	2	Untreated	23.02	22.98	0.659			8
	8	3	Untreated	19.93	19.52	0.445			8	3	Untreated	17.55	17.86	0.799			8	3	Untreated	22.74	22.45	0.296			8	3	Untreated	20.1	19.57	0.559			8	3	Untreated	27.33	26.8	0.601			8	3	Untreated	23.61	22.98	0.659			8
	9	1	Untreated	18.39	18.92	0.455			9	1	Untreated	18.04	18.89	1.809			9	1	Untreated	23.74	22.89	0.865			9	1	Untreated	21.52	21.7	0.327			9	1	Untreated	26.06	26.45	0.343			9	1	Untreated	23.5	22.23	1.135			9
	9	2	Untreated	19.15	18.92	0.455			9	2	Untreated	17.66	18.89	1.809			9	2	Untreated	22.92	22.89	0.865			9	2	Untreated	21.5	21.7	0.327			9	2	Untreated	26.64	26.45	0.343			9	2	Untreated	21.84	22.23	1.135			9
	9	3	Untreated	19.21	18.92	0.455			9	3	Untreated	20.96	18.89	1.809			9	3	Untreated	22.01	22.89	0.865			9	3	Untreated	22.08	21.7	0.327			9	3	Untreated	26.66	26.45	0.343			9	3	Untreated	21.33	22.23	1.135			9
	10	1	Untreated	18.47	18.62	0.261			10	1	Untreated	16.58	17.82	2.397			10	1	Untreated	21.44	21.23	0.347			10	1	Untreated	18.84	18.84	0.37			10	1	Untreated	26.41	26.61	0.282			10	1	Untreated	23.18	22.15	0.962			10
	10	2	Untreated	18.47	18.62	0.261			10	2	Untreated	20.58	17.82	2.397			10	2	Untreated	21.43	21.23	0.347			10	2	Untreated	18.47	18.84	0.37			10	2	Untreated	26.48	26.61	0.282			10	2	Untreated	21.27	22.15	0.962			10
	10	3	Untreated	18.92	18.62	0.261			10	3	Untreated	16.29	17.82	2.397			10	3	Untreated	20.83	21.23	0.347			10	3	Untreated	19.21	18.84	0.37			10	3	Untreated	26.93	26.61	0.282			10	3	Untreated	22	22.15	0.962			10
	11	1	Bleomycin	20.23	20.29	0.211			11	1	Bleomycin	17.37	17.77	0.347			11	1	Bleomycin	23.49	22.9	1.011			11	1	Bleomycin	19.86	20.19	0.42			11	1	Bleomycin	27.47	27.63	0.158			11	1	Bleomycin	22.33	23.26	0.955			11
	11	2	Bleomycin	20.11	20.29	0.211			11	2	Bleomycin	17.99	17.77	0.347			11	2	Bleomycin	23.49	22.9	1.011			11	2	Bleomycin	20.05	20.19	0.42			11	2	Bleomycin	27.78	27.63	0.158			11	2	Bleomycin	23.22	23.26	0.955			11
	11	3	Bleomycin	20.52	20.29	0.211			11	3	Bleomycin	17.95	17.77	0.347			11	3	Bleomycin	21.74	22.9	1.011			11	3	Bleomycin	20.67	20.19	0.42			11	3	Bleomycin	27.64	27.63	0.158			11	3	Bleomycin	24.24	23.26	0.955			11
	12	1	Bleomycin	22.55	22.93	0.399			12	1	Bleomycin	21.21	21.51	0.568			12	1	Bleomycin	25.62	26.04	0.386			12	1	Bleomycin	22.31	22.68	0.356			12	1	Bleomycin	29.41	29.88	0.405			12	1	Bleomycin	24.97	25.61	0.603			12
	12	2	Bleomycin	22.9	22.93	0.399			12	2	Bleomycin	22.16	21.51	0.568			12	2	Bleomycin	26.14	26.04	0.386			12	2	Bleomycin	22.74	22.68	0.356			12	2	Bleomycin	30.13	29.88	0.405			12	2	Bleomycin	25.72	25.61	0.603			12
	12	3	Bleomycin	23.35	22.93	0.399			12	3	Bleomycin	21.15	21.51	0.568			12	3	Bleomycin	26.37	26.04	0.386			12	3	Bleomycin	23.01	22.68	0.356			12	3	Bleomycin	30.09	29.88	0.405			12	3	Bleomycin	26.16	25.61	0.603			12
	14	1	Bleomycin	18.57	19.14	0.558			14	1	Bleomycin	17.73	18.4	1.297			14	1	Bleomycin	20.27	20.05	0.212			14	1	Bleomycin	19.4	19.24	0.427			14	1	Bleomycin	26.15	26.53	0.342			14	1	Bleomycin	23.11	22.69	0.51			14
	14	2	Bleomycin	19.15	19.14	0.558			14	2	Bleomycin	19.89	18.4	1.297			14	2	Bleomycin	20.04	20.05	0.212			14	2	Bleomycin	18.76	19.24	0.427			14	2	Bleomycin	26.61	26.53	0.342			14	2	Bleomycin	22.12	22.69	0.51			14
	14	3	Bleomycin	19.69	19.14	0.558			14	3	Bleomycin	17.58	18.4	1.297			14	3	Bleomycin	19.85	20.05	0.212			14	3	Bleomycin	19.57	19.24	0.427			14	3	Bleomycin	26.82	26.53	0.342			14	3	Bleomycin	22.84	22.69	0.51			14
	15	1	Bleomycin	19.22	19.44	0.449			15	1	Bleomycin	16.94	17.15	0.183			15	1	Bleomycin	22.47	21.79	0.772			15	1	Bleomycin	19.1	19.73	0.573			15	1	Bleomycin	26.75	27.12	0.331			15	1	Bleomycin	22.22	23.18	0.836			15
	15	2	Bleomycin	19.15	19.44	0.449			15	2	Bleomycin	17.27	17.15	0.183			15	2	Bleomycin	21.94	21.79	0.772			15	2	Bleomycin	19.86	19.73	0.573			15	2	Bleomycin	27.4	27.12	0.331			15	2	Bleomycin	23.62	23.18	0.836			15
	15	3	Bleomycin	19.96	19.44	0.449			15	3	Bleomycin	17.23	17.15	0.183			15	3	Bleomycin	20.95	21.79	0.772			15	3	Bleomycin	20.23	19.73	0.573			15	3	Bleomycin	27.22	27.12	0.331			15	3	Bleomycin	23.71	23.18	0.836			15
	16	1	Bleomycin	19.12	19.48	0.321			16	1	Bleomycin	16.38	16.64	0.415			16	1	Bleomycin	20.75	21.1	0.303			16	1	Bleomycin	18.43	19.01	0.502			16	1	Bleomycin	25.9	26.11	0.264			16	1	Bleomycin	21.64	22.29	0.579			16
	16	2	Bleomycin	19.58	19.48	0.321			16	2	Bleomycin	17.12	16.64	0.415			16	2	Bleomycin	21.29	21.1	0.303			16	2	Bleomycin	19.22	19.01	0.502			16	2	Bleomycin	26.02	26.11	0.264			16	2	Bleomycin	22.49	22.29	0.579			16
	16	3	Bleomycin	19.74	19.48	0.321			16	3	Bleomycin	16.42	16.64	0.415			16	3	Bleomycin	21.25	21.1	0.303			16	3	Bleomycin	19.37	19.01	0.502			16	3	Bleomycin	26.41	26.11	0.264			16	3	Bleomycin	22.74	22.29	0.579			16
	17	1	Bleomycin	19.12	18.96	0.14			17	1	Bleomycin	17.52	17.5	0.777			17	1	Bleomycin	22.02	20.92	1.259			17	1	Bleomycin	20.33	19.79	0.848			17	1	Bleomycin	24.53	24.83	0.309			17	1	Bleomycin	23.39	21.8	1.422			17
	17	2	Bleomycin	18.88	18.96	0.14			17	2	Bleomycin	16.71	17.5	0.777			17	2	Bleomycin	21.19	20.92	1.259			17	2	Bleomycin	18.81	19.79	0.848			17	2	Bleomycin	24.8	24.83	0.309			17	2	Bleomycin	21.36	21.8	1.422			17
	17	3	Bleomycin	18.88	18.96	0.14			17	3	Bleomycin	18.26	17.5	0.777			17	3	Bleomycin	19.54	20.92	1.259			17	3	Bleomycin	20.23	19.79	0.848			17	3	Bleomycin	25.15	24.83	0.309			17	3	Bleomycin	20.65	21.8	1.422			17
	18	1	Bleomycin	20.08	20.13	0.065			18	1	Bleomycin	17.94	19	1.756			18	1	Bleomycin	21.78	21.23	0.545			18	1	Bleomycin	18.72	19.23	0.643			18	1	Bleomycin	28.02	28.35	0.336			18	1	Bleomycin	24.38	23.46	0.928			18
	18	2	Bleomycin	20.2	20.13	0.065			18	2	Bleomycin	21.02	19	1.756			18	2	Bleomycin	21.21	21.23	0.545			18	2	Bleomycin	19.03	19.23	0.643			18	2	Bleomycin	28.33	28.35	0.336			18	2	Bleomycin	22.53	23.46	0.928			18
	18	3	Bleomycin	20.11	20.13	0.065			18	3	Bleomycin	18.03	19	1.756			18	3	Bleomycin	20.69	21.23	0.545			18	3	Bleomycin	19.95	19.23	0.643			18	3	Bleomycin	28.69	28.35	0.336			18	3	Bleomycin	23.48	23.46	0.928			18
	19	1	Bleomycin	19.84	20.06	0.192			19	1	Bleomycin	17.14	17.26	0.166			19	1	Bleomycin	22.18	21.35	0.746			19	1	Bleomycin	17.92	18.77	0.803			19	1	Bleomycin	26.52	27.16	0.563			19	1	Bleomycin	21.62	22.68	1.093			19
	19	2	Bleomycin	20.14	20.06	0.192			19	2	Bleomycin	17.45	17.26	0.166			19	2	Bleomycin	21.12	21.35	0.746			19	2	Bleomycin	18.9	18.77	0.803			19	2	Bleomycin	27.53	27.16	0.563			19	2	Bleomycin	23.8	22.68	1.093			19
	19	3	Bleomycin	20.19	20.06	0.192			19	3	Bleomycin	17.2	17.26	0.166			19	3	Bleomycin	20.75	21.35	0.746			19	3	Bleomycin	19.51	18.77	0.803			19	3	Bleomycin	27.44	27.16	0.563			19	3	Bleomycin	22.61	22.68	1.093			19
	20	1	Bleomycin	21.07	21.25	0.164			20	1	Bleomycin	18.91	19.26	0.444			20	1	Bleomycin	22	22.46	0.392			20	1	Bleomycin	19.41	20.11	0.665			20	1	Bleomycin	27.68	28.02	0.292			20	1	Bleomycin	23.58	24.03	0.392			20
	20	2	Bleomycin	21.28	21.25	0.164			20	2	Bleomycin	19.76	19.26	0.444			20	2	Bleomycin	22.67	22.46	0.392			20	2	Bleomycin	20.2	20.11	0.665			20	2	Bleomycin	28.17	28.02	0.292			20	2	Bleomycin	24.25	24.03	0.392			20
	20	3	Bleomycin	21.39	21.25	0.164			20	3	Bleomycin	19.11	19.26	0.444			20	3	Bleomycin	22.7	22.46	0.392			20	3	Bleomycin	20.73	20.11	0.665			20	3	Bleomycin	28.2	28.02	0.292			20	3	Bleomycin	24.26	24.03	0.392			20
	NTC			38.92					NTC			N/A					H2O			N/A					H2O			37.95					H2O			N/A					H2O			N/A					H2O
	NTC			39.95					NTC			N/A					H2O			N/A					H2O			N/A					H2O			38.66					H2O			N/A					H2O
	NTC			38.33					NTC			N/A					H2O			N/A					H2O			N/A					H2O			N/A					H2O			N/A					H2O
	NRT			35.71					NRT			N/A					NRT			31.24					NRT			23.74					NRT			38.76					NRT			N/A					NRT
	NRT			38.76					NRT			N/A					NRT			31.13					NRT			23.61					NRT			38.55					NRT			N/A					NRT
	NRT			38.72					NRT			N/A					NRT			31.57					NRT			23.72					NRT			N/A					NRT			N/A					NRT
[truncated: 35 more columns]

## Sheet: Processed Cq values
mean raw Cq for each sample	18srRNA	Actb	B2m	Col1a1	Gapdh	Gusb	Hprt1	Polr2a	Ppia	Sdha	Tbp	Tnf
sample 1	14.12	19.39	18.72	22.57	21.32	26.01	23.54	25.59	20.58	26.21	27.09	32.44
2	14.16	18.87	17.85	21.62	19.03	26.89	22.47	24.21	19.41	24.77	26.66	32.11
3	14.29	18.62	17.26	22.02	19.33	26.74	23.03	24.48	19.83	25.15	26.84	30.09
4	14.56	19.57	17.95	22.12	19.71	26.26	23.27	24.1	19.86	25.03	27.1	29.66
5	14.49	19.43	19.18	21.97	21.21	25.6	22.51	25.11	20.15	25.93	26.48	32.37
6	14.72	18.78	17.87	21.24	19.09	27.41	22.66	24.89	19.74	25.23	27.05	31.1
7	14.69	21.16	20.53	24.43	20.97	28.99	25.12	26.94	21.99	27.34	29.48	32.07
8	14.76	19.52	17.86	22.45	19.57	26.8	22.98	24.36	20.33	24.97	27.18	30.37
9	14.15	18.92	18.89	22.89	21.7	26.45	22.23	24.81	20.09	25.39	26.6	31.63
10	14.14	18.62	17.82	21.23	18.84	26.61	22.15	24.31	19.77	24.68	27.14	31.5
11	14.78	20.29	17.77	22.9	20.19	27.63	23.26	25.84	20.37	25.99	27.85	31.27
12	14.97	22.93	21.51	26.04	22.68	29.88	25.61	28.14	22.66	28.55	30.45	32.46
14	15.15	19.14	18.4	20.05	19.24	26.53	22.69	25.55	19.74	25.79	27.65	30.37
15	14.73	19.44	17.15	21.79	19.73	27.12	23.18	24.9	20.27	25.24	27.45	30.01
16	14.32	19.48	16.64	21.1	19.01	26.11	22.29	24.71	19.4	24.85	26.83	28.94
17	13.78	18.96	17.5	20.92	19.79	24.83	21.8	24.76	19.19	24.81	26.06	30.03
18	14.49	20.13	19	21.23	19.23	28.35	23.46	25.69	20.34	25.52	28.67	31.81
19	14.56	20.06	17.26	21.35	18.77	27.16	22.68	24.47	19.92	25.08	27.21	29.39
20	14.67	21.25	19.26	22.46	20.11	28.02	24.03	26.23	21.09	26.68	28.58	30.79
NRT	24	35			23.67	38			24.62	36
efficiency	1.944	1.922	1.895	1.931	1.912	1.874	1.929	1.911	1.96	1.899	1.865	1.872
Efficiency-corrected Cq values for Figure 3
	18srRNA	Actb	B2m	Col1a1	Gapdh	Gusb	Hprt1	Polr2a	Ppia	Sdha	Tbp	Tnf	mean
1	13.5415	18.2772	17.2635	21.4268	19.936	23.5682	22.3125	23.9094	19.9802	24.2505	24.3587	29.3446	21.5141
2	13.5798	17.787	16.4612	20.5249	17.7946	24.3656	21.2983	22.6201	18.8443	22.9182	23.972	29.0461	20.7677
3	13.7045	17.5514	15.9171	20.9046	18.0751	24.2297	21.8291	22.8723	19.252	23.2698	24.1339	27.2188	20.7465
4	13.9635	18.4468	16.5535	20.9996	18.4305	23.7947	22.0565	22.5173	19.2812	23.1588	24.3677	26.8299	20.8667
5	13.8963	18.3149	17.6878	20.8572	19.8331	23.1967	21.3362	23.461	19.5627	23.9915	23.8102	29.2813	21.2691
6	14.1169	17.7022	16.4797	20.1642	17.8507	24.8368	21.4784	23.2554	19.1647	23.3438	24.3227	28.1325	20.904
7	14.0881	19.9456	18.9327	23.1926	19.6087	26.2684	23.8101	25.1708	21.3491	25.2961	26.5077	29.0099	22.765
8	14.1553	18.3997	16.4705	21.3129	18.2996	24.284	21.7817	22.7602	19.7375	23.1032	24.4396	27.4721	21.018
9	13.5702	17.8341	17.4203	21.7306	20.2913	23.9669	21.0708	23.1807	19.5044	23.4918	23.9181	28.6119	21.2159
10	13.5607	17.5514	16.4336	20.1547	17.617	24.1119	20.9949	22.7135	19.1938	22.8349	24.4036	28.4943	20.672
11	14.1744	19.1255	16.3875	21.7401	18.8793	25.0361	22.0471	24.143	19.7763	24.047	25.042	28.2862	21.557
12	14.3567	21.614	19.8365	24.721	21.2077	27.0749	24.2745	26.292	21.9995	26.4156	27.3799	29.3627	23.7112
14	14.5293	18.0415	16.9684	19.0344	17.991	24.0394	21.5068	23.8721	19.1647	23.8619	24.8622	27.4721	20.9453
15	14.1265	18.3243	15.8157	20.6863	18.4492	24.574	21.9712	23.2648	19.6792	23.3531	24.6824	27.1465	21.0061
16	13.7333	18.362	15.3454	20.0312	17.7759	23.6588	21.1276	23.0872	18.8346	22.9922	24.1249	26.1786	20.4376
17	13.2154	17.8719	16.1385	19.8604	18.5053	22.499	20.6632	23.134	18.6307	22.9552	23.4325	27.1646	20.3392
18	13.8963	18.9747	17.5218	20.1547	17.9816	25.6885	22.2366	24.0029	19.7472	23.6121	25.7794	28.7747	21.5309
19	13.9635	18.9087	15.9171	20.2686	17.5515	24.6102	21.4973	22.863	19.3394	23.205	24.4666	26.5856	20.7647
20	14.0689	20.0304	17.7615	21.3224	18.8045	25.3895	22.7769	24.5074	20.4753	24.6854	25.6984	27.852	21.9477
NRT	23.0167	32.9913	0	0	22.1334	34.4326	0	0	23.9024	33.3086	0	0	14.1488
		quantity relative to sample 1
sample	18srRNA	Actb	B2m	Gapdh	Gusb	Hprt1	Polr2a	Ppia	Sdha	Tbp	group	Tnf
1	1	1	1	1	1	1	1	1	1	1	untr	1
2	0.97376	1.4046	1.74389	4.41171	0.575391	2.01979	2.44422	2.19755	2.51812	1.30735	untr	1.22987
3	0.893144	1.65383	2.54278	3.63213	0.632235	1.39804	2.0521	1.6565	1.9735	1.16861	untr	4.36434
4	0.746403	0.889046	1.63591	2.8392	0.854688	1.1941	2.62469	1.6234	2.13137	0.993787	untr	5.71492
5	0.781956	0.974204	0.745246	1.0739	1.29371	1.9674	1.3646	1.33558	1.1967	1.46256	untr	1.04487
6	0.671092	1.48967	1.72174	4.24344	0.415071	1.78276	1.57356	1.75993	1.8748	1.02524	untr	2.31681
7	0.68461	0.314598	0.314432	1.25464	0.153867	0.35414	0.417156	0.387185	0.48447	0.225464	untr	1.26111
8	0.653483	0.91857	1.73278	3.10888	0.608852	1.44473	2.21794	1.18322	2.21499	0.945451	untr	3.66162
9	0.980255	1.35945	0.897029	0.78169	0.758545	2.36475	1.65723	1.39061	1.69196	1.35716	untr	1.66176
10	0.986793	1.65383	1.77766	4.98988	0.686022	2.49237	2.29094	1.72476	2.66774	0.969318	untr	1.80288
11	0.644853	0.555421	1.83539	2.08009	0.361504	1.20197	0.850521	1.15179	1.15153	0.622707	bleo	2.08256
12	0.56834	0.0989722	0.168062	0.414168	0.0879795	0.256662	0.191772	0.246665	0.222973	0.123174	bleo	0.987538
14	0.504246	1.17744	1.22697	3.8503	0.721373	1.74796	1.02624	1.75993	1.30912	0.705375	bleo	3.66162
15	0.666646	0.96786	2.72801	2.80263	0.497996	1.26683	1.5634	1.23197	1.86281	0.799016	bleo	4.58884
16	0.875509	0.942893	3.77944	4.46927	0.939124	2.27334	1.76811	2.21239	2.39218	1.17592	bleo	8.97574
17	1.25359	1.32438	2.18114	2.69573	2.0983	3.13674	1.71177	2.54821	2.45434	1.9002	bleo	4.53166
18	0.781956	0.616627	0.836122	3.87534	0.229995	1.05397	0.93729	1.17528	1.55662	0.373532	bleo	1.48441
19	0.746403	0.645484	2.54278	5.22149	0.485641	1.75949	2.06544	1.55915	2.06411	0.927937	bleo	6.76913
20	0.693772	0.296632	0.708094	2.19079	0.282965	0.724748	0.660683	0.709495	0.739764	0.395083	bleo	2.81387
	datafile for normfinder (allsamples.txt)
	sample	1	2	3	4	5	6	7	8	9	10	11	12	14	15	16	17	18	19	20
	18srRNA	1	0.97376	0.893144	0.746403	0.781956	0.671092	0.68461	0.653483	0.980255	0.986793	0.644853	0.56834	0.504246	0.666646	0.875509	1.25359	0.781956	0.746403	0.693772
	Actb	1	1.4046	1.65383	0.889046	0.974204	1.48967	0.314598	0.91857	1.35945	1.65383	0.555421	0.0989722	1.17744	0.96786	0.942893	1.32438	0.616627	0.645484	0.296632
	B2m	1	1.74389	2.54278	1.63591	0.745246	1.72174	0.314432	1.73278	0.897029	1.77766	1.83539	0.168062	1.22697	2.72801	3.77944	2.18114	0.836122	2.54278	0.708094
	Gapdh	1	4.41171	3.63213	2.8392	1.0739	4.24344	1.25464	3.10888	0.78169	4.98988	2.08009	0.414168	3.8503	2.80263	4.46927	2.69573	3.87534	5.22149	2.19079
	Gusb	1	0.575391	0.632235	0.854688	1.29371	0.415071	0.153867	0.608852	0.758545	0.686022	0.361504	0.0879795	0.721373	0.497996	0.939124	2.0983	0.229995	0.485641	0.282965
	Hprt1	1	2.01979	1.39804	1.1941	1.9674	1.78276	0.35414	1.44473	2.36475	2.49237	1.20197	0.256662	1.74796	1.26683	2.27334	3.13674	1.05397	1.75949	0.724748
	Polr2a	1	2.44422	2.0521	2.62469	1.3646	1.57356	0.417156	2.21794	1.65723	2.29094	0.850521	0.191772	1.02624	1.5634	1.76811	1.71177	0.93729	2.06544	0.660683
	Ppia	1	2.19755	1.6565	1.6234	1.33558	1.75993	0.387185	1.18322	1.39061	1.72476	1.15179	0.246665	1.75993	1.23197	2.21239	2.54821	1.17528	1.55915	0.709495
	Sdha	1	2.51812	1.9735	2.13137	1.1967	1.8748	0.48447	2.21499	1.69196	2.66774	1.15153	0.222973	1.30912	1.86281	2.39218	2.45434	1.55662	2.06411	0.739764
	Tbp	1	1.30735	1.16861	0.993787	1.46256	1.02524	0.225464	0.945451	1.35716	0.969318	0.622707	0.123174	0.705375	0.799016	1.17592	1.9002	0.373532	0.927937	0.395083
	group	untr	untr	untr	untr	untr	untr	untr	untr	untr	untr	bleo	bleo	bleo	bleo	bleo	bleo	bleo	bleo	bleo

## Sheet: Results
Fig 1
	sample	treatment	modified ashcroft scores		mean
	1	untreated	0.325
	2	untreated	0.425
	3	untreated	0.425
	4	untreated	0.4
	5	untreated	0.525
	6	untreated	0.325
	7	untreated	0.375
	8	untreated	0.275
	9	untreated	0.55
	10	untreated	0.4		0.4025
	11	bleomycin	3.175
	12	bleomycin	3.375
	14	bleomycin	4.775
	15	bleomycin	1.7
	16	bleomycin	1.825
	17	bleomycin	4.075
	18	bleomycin	3.65
	19	bleomycin	2.9
	20	bleomycin	3.175		3.18333
Fig 2
	RIN	Untreated	Bleomycin-treated
		5.8	6.2
		6.7	7
		6.7	5.4
		6.7	6
		6.8	6
		6.9	6.1
		6	5.2
		7	6
		7.1	5.9
		6.1
Fig 4
	NormFinder	from file normfinder/resultnew.txt				geNorm	from CFX Maestro
		Result$Ordered
		GroupDif GroupSD Stability				Order	Gene Name	Evaluation	Avg M Value	Stability (Ln(1/AvgM))			average genorm + normfinder
	1	Sdha 0.02 0.21 0.10				1	Sdha	Ideal	0.271	1.306			Sdha	1
	2	Ppia 0.17 0.07 0.12				2	Polr2a	Ideal	0.271	1.306			Ppia	2.5
	3	Hprt1 0.10 0.31 0.15				3	Ppia	Ideal	0.362	1.015			Polr2a	3
	4	Polr2a 0.34 0.25 0.25				4	Hprt1	Ideal	0.399	0.919			Hprt1	3.5
	5	Tbp 0.31 0.34 0.25				5	Tbp	Ideal	0.441	0.82			Tbp	5
	6	Gusb 0.15 0.65 0.28				6	Actb	Ideal	0.466	0.764			Gusb	7
	7	18srRNA 0.13 0.78 0.31				7	B2m	Acceptable	0.531	0.633			Actb	7.5
	8	B2m 0.43 0.51 0.32				8	Gusb	Acceptable	0.582	0.541			B2m	7.5
	9	Actb 0.53 0.32 0.33				9	18srRNA	Acceptable	0.66	0.416			18srRNA	8
	10	Gapdh 0.52 0.78 0.38				10	Gapdh	Acceptable	0.722	0.325			Gapdh	10
Fig 5
	Col1a1 expression with Sdha Polr2a Hprt1 normalization values from CFX Maestro for plots							Tnf expression with Sdha Polr2a Hprt1 normalization values from CFX Maestro for plots
				median = 1							median = 1
	Untreated	Bleomycin		Untreated	Bleomycin			Untreated	Bleomycin		Untreated	Bleomycin
	1	0.76462		1.23478	0.944138			1	1.98172		0.858557	1.70142
	0.97633	0.46077		1.20555	0.56895			0.72568	4.4545		0.623038	3.82444
	0.81249	3.95458		1.00325	4.88304			0.52998	2.75239		0.455018	2.36308
	0.80723	1.08699		0.996753	1.34219			2.44985	2.97216		2.10334	2.55177
	0.71381	1.245		0.881399	1.5373			3.02728	4.21368		2.59909	3.61768
	1.00632	1.26116		1.24259	1.55726			0.70618	1.91422		0.606296	1.64347
	1.38321	2.10484		1.70796	2.59902			1.32949	1.28606		1.14144	1.10416
	0.7083	1.14508		0.874596	1.41392			3.02802	3.45406		2.59973	2.96551
	0.5636	1.53016		0.695923	1.88941			1.90021	3.98442		1.63144	3.42085
	0.43254			0.534092				0.88139			0.756724
	0.80986	1.245		1	1.53593
								1.16474	2.97216		1	2.55177
	Col1a1 expression with Gapdh normalization values from CFX Maestro for plots							Tnf expression with Gapdh normalization values from CFX Maestro for plots
				median = 1							median = 1
	Untreated	Bleomycin		Untreated	Bleomycin			Untreated	Bleomycin		Untreated	Bleomycin
	1	0.38877		2.08381	0.810123			1	1.0076		0.997123	1.0047
	0.48454	0.24817		1.00969	0.517139			0.36014	2.39913		0.359104	2.39223
	0.42623	1.37111		0.888183	2.85713			0.27803	0.95429		0.27723	0.951545
	0.3972	0.59892		0.82769	1.24804			1.20544	1.63762		1.20197	1.63291
	0.47524	0.59189		0.99031	1.23339			2.0155	2.00322		2.0097	1.99746
	1.38722	1.10732		2.8907	2.30745			0.97348	1.68072		0.97068	1.67589
	0.5689	0.62878		1.18548	1.31026			0.5468	0.38419		0.545227	0.383085
	0.23526	0.43083		0.490237	0.897768			1.00577	1.29958		1.00288	1.29584
	0.35006	0.49507		0.729459	1.03163			1.18025	1.28911		1.17685	1.2854
	1.04295			2.17331				2.1252			2.11909
	0.47989	0.59189		1	1.22288
								1.00289	1.29958		1	1.29584
